# Supplementary material for: Consumption of dopamine receptor 1 agonist SKF-38393 reduces constant-light-induced hyperactivity, depression-like, and anxiety-like behaviors in a sex specific manner in C57BL/6J mice
Source: Front Behav Neurosci. 2025 Mar 12;19:1537048. doi: 10.3389/fnbeh.2025.1537048 (PMC11936926; doi:10.3389/fnbeh.2025.1537048)
Supplement: Supplementary file 1 [file Data_Sheet_1.CSV]

cycle	strain	drink	sex	ml	g	mg	mg/kg 1	ml	g	mg	mg/kg 2	ml	g	mg	mg/kg 3	ml	g	mg	mg/kg 4	ml	g	mg	mg/kg 5	ml	g	mg	mg/kg 6	ml	g	mg	mg/kg 7
LD	B6J	DA	female	31	19	0.031	1.631578947	32	19	0.032	1.684210526	36	19	0.036	1.894736842	31	21	0.031	1.476190476	34	21	0.034	1.619047619	42	21	0.042	2	35	21	0.035	1.666666667
LD	B6J	DA	female	34	20	0.034	1.7	34	20	0.034	1.7	43	20	0.043	2.15	38	22	0.038	1.727272727	46	22	0.046	2.090909091	54	22	0.054	2.454545455	47	22	0.047	2.136363636
LD	B6J	DA	female	41	19	0.041	2.157894737	36	19	0.036	1.894736842	48	19	0.048	2.526315789	38	21	0.038	1.80952381	44	21	0.044	2.095238095	51	21	0.051	2.428571429	42	21	0.042	2
LD	B6J	DA	female	41	18	0.041	2.277777778	44	18	0.044	2.444444444	49	18	0.049	2.722222222	46	22	0.046	2.090909091	48	22	0.048	2.181818182	48	22	0.048	2.181818182	42	22	0.042	1.909090909
LD	B6J	DA	female	41	18	0.041	2.277777778	36	18	0.036	2	41	18	0.041	2.277777778	40	21	0.04	1.904761905	40	21	0.04	1.904761905	46	20	0.046	2.3	35	20	0.035	1.75
LD	B6J	DA	female	34	19	0.034	1.789473684	44	19	0.044	2.315789474	38	19	0.038	2	39	20	0.039	1.95	44	20	0.044	2.2	46	19	0.046	2.421052632	37	19	0.037	1.947368421
LD	B6J	DA	female	30	21	0.03	1.428571429	42	21	0.042	2	39	21	0.039	1.857142857	40	23	0.04	1.739130435	46	23	0.046	2	44	23	0.044	1.913043478	40	23	0.04	1.739130435
LD	B6J	DA	female	34	17	0.034	2	42	17	0.042	2.470588235	38	17	0.038	2.235294118	35	17	0.035	2.058823529	40	17	0.04	2.352941176	40	18	0.04	2.222222222	42	18	0.042	2.333333333
LD	B6J	DA	male	32	23	0.032	1.391304348	28	23	0.028	1.217391304	28	24	0.028	1.166666667	24	24	0.024	1	27	24	0.027	1.125	30	24	0.03	1.25	30	25	0.03	1.2
LD	B6J	DA	male	36	23	0.036	1.565217391	32	23	0.032	1.391304348	34	24	0.034	1.416666667	32	24	0.032	1.333333333	30	25	0.03	1.2	30	25	0.03	1.2	30	27	0.03	1.111111111
LD	B6J	DA	male	40	21	0.04	1.904761905	42	21	0.042	2	38	23	0.038	1.652173913	40	23	0.04	1.739130435	40	23	0.04	1.739130435	40	23	0.04	1.739130435	44	24	0.044	1.833333333
LD	B6J	DA	male	36	23	0.036	1.565217391	30	23	0.03	1.304347826	28	24	0.028	1.166666667	30	24	0.03	1.25	28	26	0.028	1.076923077	28	26	0.028	1.076923077	30	26	0.03	1.153846154
LD	B6J	DA	male	30	23	0.03	1.304347826	34	23	0.034	1.47826087	28	22	0.028	1.272727273	30	22	0.03	1.363636364	28	23	0.028	1.217391304	28	23	0.028	1.217391304	28	26	0.028	1.076923077
LD	B6J	DA	male	34	22	0.034	1.545454545	36	22	0.036	1.636363636	32	22	0.032	1.454545455	28	22	0.028	1.272727273	30	24	0.03	1.25	28	24	0.028	1.166666667	32	24	0.032	1.333333333
LD	B6J	DA	male	34	25	0.034	1.36	34	25	0.034	1.36	32	23	0.032	1.391304348	30	23	0.03	1.304347826	28	24	0.028	1.166666667	30	24	0.03	1.25	32	25	0.032	1.28
LD	B6J	DA	male	34	25	0.034	1.36	32	25	0.032	1.28	30	24	0.03	1.25	34	24	0.034	1.416666667	33	25	0.033	1.32	30	25	0.03	1.2	34	27	0.034	1.259259259
LL	B6J	DA	female	28	18	0.028	1.555555556	44	18	0.044	2.444444444	33	18	0.033	1.833333333	36	20	0.036	1.8	36	20	0.036	1.8	40	21	0.04	1.904761905	37	21	0.037	1.761904762
LL	B6J	DA	female	28	18	0.028	1.555555556	43	18	0.043	2.388888889	33	18	0.033	1.833333333	36	20	0.036	1.8	26	20	0.026	1.3	38	20	0.038	1.9	30	20	0.03	1.5
LL	B6J	DA	female	34	19	0.034	1.789473684	44	19	0.044	2.315789474	31	19	0.031	1.631578947	24	20	0.024	1.2	30	20	0.03	1.5	42	21	0.042	2	36	21	0.036	1.714285714
LL	B6J	DA	female	46	20	0.046	2.3	46	20	0.046	2.3	45	20	0.045	2.25	44	24	0.044	1.833333333	50	24	0.05	2.083333333	50	24	0.05	2.083333333	43	24	0.043	1.791666667
LL	B6J	DA	female	34	19	0.034	1.789473684	52	19	0.052	2.736842105	41	19	0.041	2.157894737	40	22	0.04	1.818181818	40	22	0.04	1.818181818	44	22	0.044	2	38	22	0.038	1.727272727
LL	B6J	DA	female	30	19	0.03	1.578947368	46	19	0.046	2.421052632	41	19	0.041	2.157894737	34	21	0.034	1.619047619	36	21	0.036	1.714285714	38	20	0.038	1.9	32	20	0.032	1.6
LL	B6J	DA	female	38	19	0.038	2	53	19	0.053	2.789473684	51	19	0.051	2.684210526	36	22	0.036	1.636363636	50	22	0.05	2.272727273	50	22	0.05	2.272727273	44	22	0.044	2
LL	B6J	DA	female	26	17	0.026	1.529411765	40	17	0.04	2.352941176	34	17	0.034	2	26	20	0.026	1.3	32	20	0.032	1.6	34	20	0.034	1.7	29	20	0.029	1.45
LL	B6J	DA	male	38	22	0.038	1.727272727	30	22	0.03	1.363636364	38	25	0.038	1.52	34	25	0.034	1.36	33	26	0.033	1.269230769	36	26	0.036	1.384615385	34	26	0.034	1.307692308
LL	B6J	DA	male	28	22	0.028	1.272727273	26	22	0.026	1.181818182	26	25	0.026	1.04	32	25	0.032	1.28	27	25	0.027	1.08	26	25	0.026	1.04	26	26	0.026	1
LL	B6J	DA	male	34	23	0.034	1.47826087	28	23	0.028	1.217391304	30	24	0.03	1.25	30	24	0.03	1.25	30	26	0.03	1.153846154	26	26	0.026	1	34	28	0.034	1.214285714
LL	B6J	DA	male	40	23	0.04	1.739130435	32	23	0.032	1.391304348	36	26	0.036	1.384615385	32	26	0.032	1.230769231	33	27	0.033	1.222222222	32	27	0.032	1.185185185	32	27	0.032	1.185185185
LL	B6J	DA	male	36	25	0.036	1.44	26	25	0.026	1.04	30	27	0.03	1.111111111	26	27	0.026	0.962962963	28	27	0.028	1.037037037	28	27	0.028	1.037037037	28	28	0.028	1
LL	B6J	DA	male	48	21	0.048	2.285714286	28	21	0.028	1.333333333	28	23	0.028	1.217391304	26	23	0.026	1.130434783	30	24	0.03	1.25	30	24	0.03	1.25	32	26	0.032	1.230769231
LL	B6J	DA	male	46	28	0.046	1.642857143	32	28	0.032	1.142857143	38	29	0.038	1.310344828	36	29	0.036	1.24137931	35	30	0.035	1.166666667	36	30	0.036	1.2	36	32	0.036	1.125
LL	B6J	DA	male	38	22	0.038	1.727272727	32	22	0.032	1.454545455	34	24	0.034	1.416666667	30	24	0.03	1.25	33	25	0.033	1.32	30	25	0.03	1.2	34	26	0.034	1.307692308
